# Supplementary material for: Effect of Carbohydrate Formulas on Instrumental and Sensory Parameters in Dry-Fermented Iberian Pork Sausages
Source: Foods. 2025 Jan 14;14(2):248. doi: 10.3390/foods14020248 (PMC11764644; doi:10.3390/foods14020248)
Supplement: Supplementary file 1 [file foods-14-00248-s001.zip]

Archive with 1 entries (1 files):
- foods-3356672-supplementary.pdf
